# Supplementary material for: Exposure to Crude Oil-Related Volatile Organic Compounds Associated with Lung Function Decline in a Longitudinal Panel of Children
Source: Int J Environ Res Public Health. 2022 Nov 24;19(23):15599. doi: 10.3390/ijerph192315599 (PMC9737835; doi:10.3390/ijerph192315599)
Supplement: Supplementary file 1 [file ijerph-19-15599-s001.zip]

Archive with 1 entries (1 files):
- ijerph-1990311-supplementary.pdf
